# Supplementary material for: Transcription Factor Pso9TF Assists Xinjiang Wild Myrobalan Plum (Prunus sogdiana) PsoRPM3 Disease Resistance Protein to Resist Meloidogyne incognita
Source: Plants (Basel). 2021 Jul 29;10(8):1561. doi: 10.3390/plants10081561 (PMC8402125; doi:10.3390/plants10081561)
Supplement: Supplementary file 1 [file plants-10-01561-s001.zip]

Archive with 1 entries (1 files):
- plants-1271506-supplementary.pdf
